# Supplementary material for: ﻿Two new species of terrestrial microsnails of the genus Hypselostoma W.H. Benson, 1856 (Gastropoda, Eupulmonata, Hypselostomatidae) from northeastern Thailand
Source: Zookeys. 2025 Dec 23;1265:49–67. doi: 10.3897/zookeys.1265.160661 (PMC12754597; doi:10.3897/zookeys.1265.160661)
Supplement: XML Treatment for Hypselostoma [file zookeys.1265.160661-treatment1.xml]

<!DOCTYPE tp:taxon-treatment
  PUBLIC "-//TaxonX//DTD Taxonomic Treatment Publishing DTD v0 20100105//EN" "tax-treatment-NSO.dtd">
<tp:taxon-treatment xmlns:tp="http://www.plazi.org/taxpub"><tp:treatment-meta><kwd-group><label>Taxon classification</label><kwd>
                <named-content content-type="kingdom">Animalia</named-content>
              </kwd><kwd>
                <named-content content-type="suborder">Eupulmonata</named-content>
              </kwd><kwd>
                <named-content content-type="family">Hypselostomatidae</named-content>
              </kwd></kwd-group><mixed-citation publication-type="journal"><person-group><name><surname>Tanmuangpak</surname><given-names>Kitti</given-names></name><name><surname>Nahok</surname><given-names>Benchawan</given-names></name><name><surname>Chanlabut</surname><given-names>Utain</given-names></name><name><surname>Tumpeesuwan</surname><given-names>Chanidaporn</given-names></name><name><surname>Tumpeesuwan</surname><given-names>Sakboworn</given-names></name></person-group><article-title>﻿Two new species of terrestrial microsnails of the genus <italic><tp:taxon-name><tp:taxon-name-part taxon-name-part-type="genus" reg="Hypselostoma">Hypselostoma</tp:taxon-name-part></tp:taxon-name></italic> W.H. Benson, 1856 (<tp:taxon-name><tp:taxon-name-part taxon-name-part-type="class">Gastropoda</tp:taxon-name-part></tp:taxon-name>, <tp:taxon-name><tp:taxon-name-part taxon-name-part-type="suborder">Eupulmonata</tp:taxon-name-part></tp:taxon-name>, <tp:taxon-name><tp:taxon-name-part taxon-name-part-type="family">Hypselostomatidae</tp:taxon-name-part></tp:taxon-name>) from northeastern Thailand</article-title><source>Zookeys</source><day>23</day><month>12</month><year>2025</year><volume>1265</volume><fpage>49</fpage><lpage>67</lpage><pub-id pub-id-type="doi">10.3897/zookeys.1265.160661</pub-id></mixed-citation></tp:treatment-meta><tp:nomenclature><label>﻿Genus</label><tp:taxon-name><object-id xmlns:xlink="http://www.w3.org/1999/xlink" content-type="arpha" xlink:type="simple">86B5930D-29B4-5365-B27A-C01885FAD0ED</object-id>
              <tp:taxon-name-part taxon-name-part-type="genus" reg="Hypselostoma">Hypselostoma</tp:taxon-name-part>
            </tp:taxon-name><tp:taxon-authority>W.H. Benson, 1856</tp:taxon-authority></tp:nomenclature><tp:treatment-sec sec-type="diagnosis" id="SECID0EXGBG"><title>Diagnosis.</title><p>Shell tiny, turbinate, high-spired, or discoidal. Peristome adnate or separated from the adjacent body whorl forming a tuba; edge of peristome expanded. Aperture with four or more parietal and angular apertural lamellae or plicae (barriers), except in <italic><tp:taxon-name><tp:taxon-name-part taxon-name-part-type="genus" reg="Hypselostoma">Hypselostoma</tp:taxon-name-part> <tp:taxon-name-part taxon-name-part-type="species" reg="edentatum">edentatum</tp:taxon-name-part></tp:taxon-name></italic> (Panha &amp; J.B. Burch, 2002d) and <italic><tp:taxon-name><tp:taxon-name-part taxon-name-part-type="genus" reg="Hypselostoma">H.</tp:taxon-name-part> <tp:taxon-name-part taxon-name-part-type="species" reg="pongrati">pongrati</tp:taxon-name-part></tp:taxon-name></italic> sp. nov. which have no apertural barriers and <italic><tp:taxon-name><tp:taxon-name-part taxon-name-part-type="genus" reg="Hypselostoma">H.</tp:taxon-name-part> <tp:taxon-name-part taxon-name-part-type="species" reg="sichomphuense">sichomphuense</tp:taxon-name-part></tp:taxon-name></italic> sp. nov. which has only three barriers (<xref ref-type="bibr" rid="B27">Panha and Burch 2008</xref>; <xref ref-type="bibr" rid="B8">Gojšina et al. 2025</xref>). The genitalia of <italic><tp:taxon-name><tp:taxon-name-part taxon-name-part-type="genus" reg="Hypselostoma">Hypselostoma</tp:taxon-name-part></tp:taxon-name></italic> possess a penis that is more swollen than the epiphallus; gametolytic sac connects to vagina very close to atrium, divided into two parts, with the proximal part swollen and larger than the penis (except in <italic><tp:taxon-name><tp:taxon-name-part taxon-name-part-type="genus" reg="Hypselostoma">H.</tp:taxon-name-part> <tp:taxon-name-part taxon-name-part-type="species" reg="cultura">cultura</tp:taxon-name-part></tp:taxon-name></italic> (Tanmuangpak &amp; Dumrongrojwattana, 2022), in which the gametolytic sac has a long duct between proximal and distal part, while there is no swollen proximal part in <italic><tp:taxon-name><tp:taxon-name-part taxon-name-part-type="genus" reg="Hypselostoma">H.</tp:taxon-name-part> <tp:taxon-name-part taxon-name-part-type="species" reg="depressispira">depressispira</tp:taxon-name-part></tp:taxon-name></italic> (Berry, 1963)). These anatomical characters differ from the genus <italic><tp:taxon-name><tp:taxon-name-part taxon-name-part-type="genus" reg="Aulacospira">Aulacospira</tp:taxon-name-part></tp:taxon-name></italic> Möllendorff, 1890, whose gametolytic sac connects to the vagina far from the atrium (<xref ref-type="bibr" rid="B7">Dumrongrojwattana and Tanmuangpak 2020</xref>)</p></tp:treatment-sec><ref-list><ref id="B27"><mixed-citation xmlns:xlink="http://www.w3.org/1999/xlink" xlink:type="simple"><person-group><name name-style="western"><surname>Panha</surname><given-names>S</given-names></name><name name-style="western"><surname>Burch</surname><given-names>JB</given-names></name></person-group> (<year>2008</year>) [“2004–2005”] An introduction to the microsnails of Thailand. Malacological Review 37/38(1): 1–155.</mixed-citation></ref><ref id="B8"><mixed-citation xmlns:xlink="http://www.w3.org/1999/xlink" xlink:type="simple"><person-group><name name-style="western"><surname>Gojšina</surname><given-names>V</given-names></name><name name-style="western"><surname>Hunyadi</surname><given-names>A</given-names></name><name name-style="western"><surname>Sutcharit</surname><given-names>C</given-names></name><name name-style="western"><surname>Tongkerd</surname><given-names>P</given-names></name><name name-style="western"><surname>Auffenberg</surname><given-names>K</given-names></name><name name-style="western"><surname>Grego</surname><given-names>J</given-names></name><name name-style="western"><surname>Vermeulen</surname><given-names>JJ</given-names></name><name name-style="western"><surname>Reischütz</surname><given-names>A</given-names></name><name name-style="western"><surname>Páll-Gergely</surname><given-names>B</given-names></name></person-group> (<year>2025</year>) <article-title>A new start? Revision of the genera <italic><tp:taxon-name><tp:taxon-name-part taxon-name-part-type="genus">Anauchen</tp:taxon-name-part></tp:taxon-name></italic>, <italic><tp:taxon-name><tp:taxon-name-part taxon-name-part-type="genus">Bensonella</tp:taxon-name-part></tp:taxon-name></italic>, <italic><tp:taxon-name><tp:taxon-name-part taxon-name-part-type="genus">Gyliotrachela</tp:taxon-name-part></tp:taxon-name></italic> and <italic><tp:taxon-name><tp:taxon-name-part taxon-name-part-type="genus">Hypselostoma</tp:taxon-name-part></tp:taxon-name></italic> (<tp:taxon-name><tp:taxon-name-part taxon-name-part-type="class">Gastropoda</tp:taxon-name-part></tp:taxon-name>, <tp:taxon-name><tp:taxon-name-part taxon-name-part-type="suborder">Eupulmonata</tp:taxon-name-part></tp:taxon-name>, <tp:taxon-name><tp:taxon-name-part taxon-name-part-type="family">Hypselostomatidae</tp:taxon-name-part></tp:taxon-name>) of Southeast Asia with description of 46 new species.</article-title><source>ZooKeys</source><volume>1235</volume>: <fpage>1</fpage>–<lpage>338</lpage>. <ext-link xlink:href="10.3897/zookeys.1235.145281" ext-link-type="doi" xlink:type="simple">https://doi.org/10.3897/zookeys.1235.145281</ext-link></mixed-citation></ref><ref id="B7"><mixed-citation xmlns:xlink="http://www.w3.org/1999/xlink" xlink:type="simple"><person-group><name name-style="western"><surname>Dumrongrojwattana</surname><given-names>P</given-names></name><name name-style="western"><surname>Tanmuangpak</surname><given-names>K</given-names></name></person-group> (<year>2020</year>) <article-title>The terrestrial microsnail genus <italic><tp:taxon-name><tp:taxon-name-part taxon-name-part-type="genus">Aulacospira</tp:taxon-name-part></tp:taxon-name></italic> Möllendorff, 1890 (<tp:taxon-name><tp:taxon-name-part taxon-name-part-type="suborder">Eupulmonata</tp:taxon-name-part></tp:taxon-name>, <tp:taxon-name><tp:taxon-name-part taxon-name-part-type="order">Stylommatophora</tp:taxon-name-part></tp:taxon-name>, <tp:taxon-name><tp:taxon-name-part taxon-name-part-type="family">Hypselostomatidae</tp:taxon-name-part></tp:taxon-name>) in Thailand with key to Thai species.</article-title><source>ZooKeys</source><volume>980</volume>: <fpage>23</fpage>–<lpage>42</lpage>. <ext-link xlink:href="10.3897/zookeys.980.54100" ext-link-type="doi" xlink:type="simple">https://doi.org/10.3897/zookeys.980.54100</ext-link></mixed-citation></ref></ref-list></tp:taxon-treatment>
