# Supplementary material for: ﻿Two new species of terrestrial microsnails of the genus Hypselostoma W.H. Benson, 1856 (Gastropoda, Eupulmonata, Hypselostomatidae) from northeastern Thailand
Source: Zookeys. 2025 Dec 23;1265:49–67. doi: 10.3897/zookeys.1265.160661 (PMC12754597; doi:10.3897/zookeys.1265.160661)
Supplement: XML Treatment for Hypselostoma pongrati [file zookeys.1265.160661-treatment2.xml]

<!DOCTYPE tp:taxon-treatment
  PUBLIC "-//TaxonX//DTD Taxonomic Treatment Publishing DTD v0 20100105//EN" "tax-treatment-NSO.dtd">
<tp:taxon-treatment xmlns:tp="http://www.plazi.org/taxpub"><tp:treatment-meta><kwd-group><label>Taxon classification</label><kwd>
                <named-content content-type="kingdom">Animalia</named-content>
              </kwd><kwd>
                <named-content content-type="suborder">Eupulmonata</named-content>
              </kwd><kwd>
                <named-content content-type="family">Hypselostomatidae</named-content>
              </kwd></kwd-group><mixed-citation publication-type="journal"><person-group><name><surname>Tanmuangpak</surname><given-names>Kitti</given-names></name><name><surname>Nahok</surname><given-names>Benchawan</given-names></name><name><surname>Chanlabut</surname><given-names>Utain</given-names></name><name><surname>Tumpeesuwan</surname><given-names>Chanidaporn</given-names></name><name><surname>Tumpeesuwan</surname><given-names>Sakboworn</given-names></name></person-group><article-title>﻿Two new species of terrestrial microsnails of the genus <italic><tp:taxon-name><tp:taxon-name-part taxon-name-part-type="genus" reg="Hypselostoma">Hypselostoma</tp:taxon-name-part></tp:taxon-name></italic> W.H. Benson, 1856 (<tp:taxon-name><tp:taxon-name-part taxon-name-part-type="class">Gastropoda</tp:taxon-name-part></tp:taxon-name>, <tp:taxon-name><tp:taxon-name-part taxon-name-part-type="suborder">Eupulmonata</tp:taxon-name-part></tp:taxon-name>, <tp:taxon-name><tp:taxon-name-part taxon-name-part-type="family">Hypselostomatidae</tp:taxon-name-part></tp:taxon-name>) from northeastern Thailand</article-title><source>Zookeys</source><day>23</day><month>12</month><year>2025</year><volume>1265</volume><fpage>49</fpage><lpage>67</lpage><pub-id pub-id-type="doi">10.3897/zookeys.1265.160661</pub-id></mixed-citation></tp:treatment-meta><tp:nomenclature><label>﻿</label><tp:taxon-name><object-id xmlns:xlink="http://www.w3.org/1999/xlink" content-type="arpha" xlink:type="simple">095F7E0C-6B70-5DEC-8E9E-F734D112E162</object-id>
              <tp:taxon-name-part taxon-name-part-type="genus" reg="Hypselostoma">Hypselostoma</tp:taxon-name-part>
              <tp:taxon-name-part taxon-name-part-type="species" reg="pongrati">pongrati</tp:taxon-name-part>
              <object-id xmlns:xlink="http://www.w3.org/1999/xlink" content-type="zoobank" xlink:type="simple">https://zoobank.org/C545C51C-2464-468F-983B-9713B28FEFBC</object-id>
            </tp:taxon-name><tp:taxon-authority>Tanmuangpak &amp; S. Tumpeesuwan</tp:taxon-authority><tp:taxon-status xmlns:xlink="http://www.w3.org/1999/xlink" xlink:type="simple">sp. nov.</tp:taxon-status><xref ref-type="fig" rid="F2">Figs 2A, B</xref><xref ref-type="fig" rid="F3">, 3A–I</xref><xref ref-type="fig" rid="F5">, 5A–E</xref><xref ref-type="fig" rid="F6">, 6A, B</xref><xref ref-type="table" rid="T2">; Table 2</xref><tp:nomenclature-citation-list><tp:nomenclature-citation><tp:taxon-name>
                  <tp:taxon-name-part taxon-name-part-type="genus" reg="Hypselostoma">Hypselostoma</tp:taxon-name-part>
                </tp:taxon-name><comment>sp. – Tanmuangpak &amp; Kaewsawang, 2025: 20, 23, 25, 27, 29–31, fig. 2q.</comment></tp:nomenclature-citation></tp:nomenclature-citation-list></tp:nomenclature><tp:treatment-sec sec-type="material" id="SECID0EWLBG"><title>Material examined.</title><p><bold><italic>Holotype</italic></bold>: Thailand • 1 empty shell; Nong Bua Lamphu Province, Sri Bun Rueang District, Pha Sam Yod limestone hill (<named-content xmlns:xlink="http://www.w3.org/1999/xlink" content-type="dwc:verbatimCoordinates" xlink:type="simple"><named-content content-type="geo-json" specific-use="{&#34;type&#34;:&#34;Point&#34;,&#34;coordinates&#34;:[102.034172,17.167228]}" id="NCID0EEMBG" xlink:type="simple">17°10'02.020"N, 102°02'03.020"E</named-content></named-content>) covered by mixed-deciduous forest; 20.xi.2021, leg. Tanmuangpak, K. (NHLRU014) (Fig. <xref ref-type="fig" rid="F3">3A–E</xref>). <bold><italic>Paratypes</italic></bold>: Thailand • 12 specimens preserved in 70% ethanol (NHLRU015–026); • five shells (NHLRU027–031); • three specimens preserved in 70% ethanol (<abbrev xmlns:xlink="http://www.w3.org/1999/xlink" xlink:title="Natural History Museum, Mahasarakham University" id="ABBRID0EQMBG" xlink:type="simple">NHMSU</abbrev>–00063–B); • two shells (<abbrev xmlns:xlink="http://www.w3.org/1999/xlink" xlink:title="Natural History Museum, Mahasarakham University" id="ABBRID0EUMBG" xlink:type="simple">NHMSU</abbrev>–00063). All paratypes collected from the same location as holotype, leg. Tanmuangpak, K. 10.xii.2021.</p><table-wrap id="T2" position="float" orientation="portrait"><label>Table 2.</label><caption><p>Comparison of shell, radula, and genital system of <italic><tp:taxon-name><tp:taxon-name-part taxon-name-part-type="genus" reg="Hypselostoma">Hypselostoma</tp:taxon-name-part> <tp:taxon-name-part taxon-name-part-type="species" reg="pongrati">pongrati</tp:taxon-name-part></tp:taxon-name></italic> sp. nov., <italic><tp:taxon-name><tp:taxon-name-part taxon-name-part-type="genus" reg="Hypselostoma">H.</tp:taxon-name-part> <tp:taxon-name-part taxon-name-part-type="species" reg="sichomphuense">sichomphuense</tp:taxon-name-part></tp:taxon-name></italic> sp. nov., <italic><tp:taxon-name><tp:taxon-name-part taxon-name-part-type="genus" reg="Hypselostoma">H.</tp:taxon-name-part> <tp:taxon-name-part taxon-name-part-type="species" reg="cultura">cultura</tp:taxon-name-part></tp:taxon-name></italic> and <italic><tp:taxon-name><tp:taxon-name-part taxon-name-part-type="genus" reg="Aulacospira">Aulacospira</tp:taxon-name-part> <tp:taxon-name-part taxon-name-part-type="species" reg="vanwalleghemi">vanwalleghemi</tp:taxon-name-part></tp:taxon-name></italic>.</p></caption><table id="TID0EWIBI" rules="all"><tbody><tr><td rowspan="2" colspan="1">Characters</td><td rowspan="1" colspan="4">Species</td></tr><tr><td rowspan="1" colspan="1"><italic><tp:taxon-name><tp:taxon-name-part taxon-name-part-type="genus" reg="Hypselostoma">H.</tp:taxon-name-part> <tp:taxon-name-part taxon-name-part-type="species" reg="pongrati">pongrati</tp:taxon-name-part></tp:taxon-name></italic> sp. nov.</td><td rowspan="1" colspan="1"><italic><tp:taxon-name><tp:taxon-name-part taxon-name-part-type="genus" reg="Hypselostoma">H.</tp:taxon-name-part> <tp:taxon-name-part taxon-name-part-type="species" reg="sichomphuense">sichomphuense</tp:taxon-name-part></tp:taxon-name></italic> sp. nov.</td><td rowspan="1" colspan="1">
                      <italic>
                        <tp:taxon-name><tp:taxon-name-part taxon-name-part-type="genus" reg="Hypselostoma">H.</tp:taxon-name-part> <tp:taxon-name-part taxon-name-part-type="species" reg="cultura">cultura</tp:taxon-name-part></tp:taxon-name>
                      </italic>
                    </td><td rowspan="1" colspan="1">
                      <italic>
                        <tp:taxon-name><tp:taxon-name-part taxon-name-part-type="genus" reg="Aulacospira">A.</tp:taxon-name-part> <tp:taxon-name-part taxon-name-part-type="species" reg="vanwalleghemi">vanwalleghemi</tp:taxon-name-part></tp:taxon-name>
                      </italic>
                    </td></tr><tr><td rowspan="1" colspan="5">Shell:</td></tr><tr><td rowspan="1" colspan="1">Shape</td><td rowspan="1" colspan="1">Conical</td><td rowspan="1" colspan="1">Concave-conical</td><td rowspan="1" colspan="1">Concave-conical</td><td rowspan="1" colspan="1">Conical-ovoid</td></tr><tr><td rowspan="1" colspan="1">Shell height (mm)</td><td rowspan="1" colspan="1">4.48–6.02</td><td rowspan="1" colspan="1">3.82–4.29</td><td rowspan="1" colspan="1">2.11–2.25</td><td rowspan="1" colspan="1">1.87–3.17</td></tr><tr><td rowspan="1" colspan="1">Shell width (mm)</td><td rowspan="1" colspan="1">3.07–4.12</td><td rowspan="1" colspan="1">3.12–4.12</td><td rowspan="1" colspan="1">2.50–2.80</td><td rowspan="1" colspan="1">1.74–3.28</td></tr><tr><td rowspan="1" colspan="1">Appearance of the last whorls</td><td rowspan="1" colspan="1">double keeled</td><td rowspan="1" colspan="1">double keeled</td><td rowspan="1" colspan="1">keeled at the center of the periphery</td><td rowspan="1" colspan="1">keeled above the center of the periphery</td></tr><tr><td rowspan="1" colspan="1">Apertural barrier</td><td rowspan="1" colspan="1">absent</td><td rowspan="1" colspan="1">3</td><td rowspan="1" colspan="1">26</td><td rowspan="1" colspan="1">absent</td></tr><tr><td rowspan="1" colspan="1">
                      Radula Formula</td><td rowspan="1" colspan="1">(7-8):5:1:5:(7-8)</td><td rowspan="1" colspan="1">(9-10):7:1:7:(9-10)</td><td rowspan="1" colspan="1">8:5:1:5:8</td><td rowspan="1" colspan="1">(7-8):4:1:4:(7-8)</td></tr><tr><td rowspan="1" colspan="5">Genital system:</td></tr><tr><td rowspan="1" colspan="1">Penial retractor muscle (pr)</td><td rowspan="1" colspan="1">absent</td><td rowspan="1" colspan="1">short tube</td><td rowspan="1" colspan="1">Bulged and curved</td><td rowspan="1" colspan="1">Short and rounded</td></tr><tr><td rowspan="1" colspan="1">Gametolytic sac</td><td rowspan="1" colspan="1">anterior portion bulge, larger than penis</td><td rowspan="1" colspan="1">anterior portion bulge, equal to penis</td><td rowspan="1" colspan="1">anterior portion bulge smaller than penis</td><td rowspan="1" colspan="1">anterior portion bulge, smaller than penis</td></tr><tr><td rowspan="1" colspan="1"/><td rowspan="1" colspan="1">distal end long cylindrical and curved.</td><td rowspan="1" colspan="1">distal end long cylindrical and curved</td><td rowspan="1" colspan="1">distal end bulged</td><td rowspan="1" colspan="1">posterior portion long slender, curved</td></tr><tr><td rowspan="1" colspan="1">References</td><td rowspan="1" colspan="1">This study</td><td rowspan="1" colspan="1">This study</td><td rowspan="1" colspan="1">
                      <xref ref-type="bibr" rid="B37">Tanmuangpak and Dumrongrojwattana (2022)</xref>
                    </td><td rowspan="1" colspan="1">
                      <xref ref-type="bibr" rid="B7">Dumrongrojwattana and Tanmuangpak (2020)</xref>
                    </td></tr></tbody></table></table-wrap><fig id="F3" position="float" orientation="portrait"><object-id xmlns:xlink="http://www.w3.org/1999/xlink" content-type="doi" xlink:type="simple">10.3897/zookeys.1265.160661.figure3</object-id><object-id xmlns:xlink="http://www.w3.org/1999/xlink" content-type="arpha" xlink:type="simple">B3BFAB1E-6C78-590A-B0E8-3F3DA0BEAFF0</object-id><label>Figure 3.</label><caption><p>Shell morphology of <italic><tp:taxon-name><tp:taxon-name-part taxon-name-part-type="genus" reg="Hypselostoma">Hypselostoma</tp:taxon-name-part> <tp:taxon-name-part taxon-name-part-type="species" reg="pongrati">pongrati</tp:taxon-name-part></tp:taxon-name></italic> sp. nov. holotype NHLRU014. <bold>A.</bold> Apertural view; <bold>B.</bold> Lateral view; <bold>C, E, F.</bold> Protoconch view; <bold>D.</bold> Umbilical view apertural detail; <bold>G–I.</bold> Apertural view in different angles.</p></caption><graphic xmlns:xlink="http://www.w3.org/1999/xlink" xlink:href="zookeys-1265-049_article-160661__-g003.jpg" position="float" orientation="portrait" xlink:type="simple" id="oo_1498970.jpg"><uri content-type="original_file" xlink:type="simple">https://binary.pensoft.net/fig/1498970</uri></graphic></fig></tp:treatment-sec><tp:treatment-sec sec-type="description" id="SECID0EQXBG"><title>Measurements.</title><p>Holotype: <abbrev xmlns:xlink="http://www.w3.org/1999/xlink" xlink:title="shell height" id="ABBRID0EWXBG" xlink:type="simple">SH</abbrev> = 4.48 mm, <abbrev xmlns:xlink="http://www.w3.org/1999/xlink" xlink:title="shell width" id="ABBRID0E1XBG" xlink:type="simple">SW</abbrev> = 3.34 mm, <abbrev xmlns:xlink="http://www.w3.org/1999/xlink" xlink:title="aperture height" id="ABBRID0E5XBG" xlink:type="simple">AH</abbrev> = 1.95 mm, <abbrev xmlns:xlink="http://www.w3.org/1999/xlink" xlink:title="aperture width" id="ABBRID0ECYBG" xlink:type="simple">AW</abbrev> = 1.92 mm. Paratypes (19 specimens measured): <abbrev xmlns:xlink="http://www.w3.org/1999/xlink" xlink:title="shell height" id="ABBRID0EGYBG" xlink:type="simple">SH</abbrev> = 4.48–6.02 mm (5.58 ± 0.42 mm), <abbrev xmlns:xlink="http://www.w3.org/1999/xlink" xlink:title="shell width" id="ABBRID0EKYBG" xlink:type="simple">SW</abbrev> = 3.07–4.12 mm (3.72 ± 0.36 mm), <abbrev xmlns:xlink="http://www.w3.org/1999/xlink" xlink:title="aperture height" id="ABBRID0EOYBG" xlink:type="simple">AH</abbrev> = 1.95–2.64 mm (2.24 ± 0.20 mm), <abbrev xmlns:xlink="http://www.w3.org/1999/xlink" xlink:title="aperture width" id="ABBRID0ESYBG" xlink:type="simple">AW</abbrev> = 1.68–2.42 mm (1.99 ± 0.16 mm) (Fig. <xref ref-type="fig" rid="F7">7</xref>).</p></tp:treatment-sec><tp:treatment-sec sec-type="diagnosis" id="SECID0E1YBG"><title>Diagnosis.</title><p>This new species has a prominent keel on the upper part of the last whorl and a weaker keel on the lower part. Apertural barriers absent (Fig. <xref ref-type="fig" rid="F3">3A, G, H, L</xref>). Terminal part of the last whorl is adnated to penultimate whorl.</p></tp:treatment-sec><tp:treatment-sec sec-type="description" id="SECID0EEZBG"><title>Description.</title><p><bold><italic>Shell</italic></bold> (Fig. <xref ref-type="fig" rid="F3">3A–I</xref>) concave-conical, high spired, with 4¾ whorls. Large size for the genus, with shell height 4.48–6.02 mm, shell width 3.07–4.12 mm. The suture is deep. Protoconch smooth, with 1–1½ whorls that gradually increase in size to the teleoconch whorls. Teleoconch with 3–3¾ whorls, very fine spiral striation the body whorl widest, possesses two keels (upper one more prominent than the lower one). Apertural barriers absent. Peristome thickened and expanded. The parietal and convex angulo-palatal embayments form a sinulus, thickened, and expanded. The basal peristome is smooth and expanded, columellar side is more expand than the angulo-palatal side.</p><p><bold><italic>Genital system</italic></bold> (Fig. <xref ref-type="fig" rid="F6">6A, B</xref>). Atrium shorter than the vagina. Penis shorter than the epiphallus, its anterior portion is a short and bulged tube, and the distal end of the penis bulge. Epiphallus connects to the distal end of the penis, shorter than vas deferens, anterior portion slender and cylindrical, its central portion more slender than the anterior portion, posterior portion curved, white glossy. Penial retractor muscle absent. Vas deferens long, slender, entering the epiphallus apically. The vagina and free oviduct are cylindrical, and the vagina is shorter than the free oviduct. The gametolytic sac is a long tube, with a swollen proximal part, and larger than penis, surrounded by a thin sheath and connected to the proximal part of the vagina, whose distal end is long, slender, and curved. Uterus large, with very thin prostate gland attached to it. Hermaphroditic duct loosely convoluted. The albumen gland large and yellowish. Dart apparatus absent.</p><p><bold><italic>Radula</italic></bold> (<italic>n</italic> = 4) (Fig. <xref ref-type="fig" rid="F5">5A–E</xref>). Radula comprises 173–184 (179 ± 4.93) transverse rows of teeth each row containing 25–27 teeth. Radula formula (7-8)+5+1+5+(7-8). Central tooth small, unicuspid, elongated triangular. Lateral teeth bicuspid and asymmetrical, consisting of a large lanceolate endocone and smaller elongated triangular ectocone. Five lateral teeth on each side of the central tooth, the first tooth largest, and gradually smaller outwards. Marginal teeth start at 6<sup>th</sup> tooth outwards from central teeth, which almost changed to tricuspids. On each outer side of the lateral teeth there are seven or eight marginal teeth.</p></tp:treatment-sec><tp:treatment-sec sec-type="etymology" id="SECID0E51BG"><title>Etymology.</title><p>This new species is dedicated to the late Pongrat Dumrongrojwattana, our highly respected senior who was an expert on microsnails and who provided us with many land snails references, knowledge, and inspiration.</p></tp:treatment-sec><tp:treatment-sec sec-type="Animal and ecology" id="SECID0ED2BG"><title>Animal and ecology.</title><p>Living animals have a cream-colored body and foot, while their head and tentacles are rather black, with black eyes located at the tip of the ocular tentacle. This species was found on the limestone wall in the mixed-deciduous forest (Fig. <xref ref-type="fig" rid="F2">2A, B</xref>).</p></tp:treatment-sec><tp:treatment-sec sec-type="distribution" id="SECID0EN2BG"><title>Distribution.</title><p>This species was found only on limestone wall in Pha Sam Yod, Si Bun Rueang District, Nong Bua Lamphu Province.</p></tp:treatment-sec><tp:treatment-sec sec-type="remarks" id="SECID0ES2BG"><title>Remarks.</title><p><italic><tp:taxon-name><tp:taxon-name-part taxon-name-part-type="genus" reg="Hypselostoma">Hypselostoma</tp:taxon-name-part> <tp:taxon-name-part taxon-name-part-type="species" reg="pongrati">pongrati</tp:taxon-name-part></tp:taxon-name></italic> sp. nov. from Si Bun Rueng District, Nong Bua Lam Phu Province, is quite different in shell shape from almost all other <italic><tp:taxon-name><tp:taxon-name-part taxon-name-part-type="genus" reg="Hypselostoma">Hypselostoma</tp:taxon-name-part></tp:taxon-name></italic> species in Thailand. It is similar in shell shape to the geographically close <italic><tp:taxon-name><tp:taxon-name-part taxon-name-part-type="genus" reg="Hypselostoma">H.</tp:taxon-name-part> <tp:taxon-name-part taxon-name-part-type="species" reg="phupaman">phupaman</tp:taxon-name-part></tp:taxon-name></italic> from Chaiyaphum Province and <italic><tp:taxon-name><tp:taxon-name-part taxon-name-part-type="genus" reg="Hypselostoma">H.</tp:taxon-name-part> <tp:taxon-name-part taxon-name-part-type="species" reg="sichomphuense">sichomphuense</tp:taxon-name-part></tp:taxon-name></italic> sp. nov. from Si Chomphu, Khon Kaen Province. The unique characteristics of <italic><tp:taxon-name><tp:taxon-name-part taxon-name-part-type="genus" reg="Hypselostoma">H.</tp:taxon-name-part> <tp:taxon-name-part taxon-name-part-type="species" reg="pongrati">pongrati</tp:taxon-name-part></tp:taxon-name></italic> sp. nov. are the lack of apertural barriers and the last whorl adnate to the penultimate whorl, peristome thick, expanded and not reflected. It is strongly expanded at the parietal side where it leans against penultimate whorl and forms a thick crescent callus. Three species possess a double-keeled last whorl, but the lower keel is weak in both <italic><tp:taxon-name><tp:taxon-name-part taxon-name-part-type="genus" reg="Hypselostoma">H.</tp:taxon-name-part> <tp:taxon-name-part taxon-name-part-type="species" reg="pongrati">pongrati</tp:taxon-name-part></tp:taxon-name></italic> sp. nov. and <italic><tp:taxon-name><tp:taxon-name-part taxon-name-part-type="genus" reg="Hypselostoma">H.</tp:taxon-name-part> <tp:taxon-name-part taxon-name-part-type="species" reg="sichomphuense">sichomphuense</tp:taxon-name-part></tp:taxon-name></italic> sp. nov. Other similar species are <italic><tp:taxon-name><tp:taxon-name-part taxon-name-part-type="genus" reg="Hypselostoma">H.</tp:taxon-name-part> <tp:taxon-name-part taxon-name-part-type="species" reg="torta">torta</tp:taxon-name-part></tp:taxon-name></italic> from Nakhon Sawan Province, Thailand and <italic><tp:taxon-name><tp:taxon-name-part taxon-name-part-type="genus" reg="Hypselostoma">H.</tp:taxon-name-part> <tp:taxon-name-part taxon-name-part-type="species" reg="platybasis">platybasis</tp:taxon-name-part></tp:taxon-name></italic> from Steung Treng Province, Cambodia (<xref ref-type="bibr" rid="B8">Gojšina et al. 2025</xref>). In <italic><tp:taxon-name><tp:taxon-name-part taxon-name-part-type="genus" reg="Hypselostoma">H.</tp:taxon-name-part> <tp:taxon-name-part taxon-name-part-type="species" reg="torta">torta</tp:taxon-name-part></tp:taxon-name></italic> and <italic><tp:taxon-name><tp:taxon-name-part taxon-name-part-type="genus" reg="Hypselostoma">H.</tp:taxon-name-part> <tp:taxon-name-part taxon-name-part-type="species" reg="pongrati">pongrati</tp:taxon-name-part></tp:taxon-name></italic> sp. nov. all teleoconch whorls are shouldered, but in <italic><tp:taxon-name><tp:taxon-name-part taxon-name-part-type="genus" reg="Hypselostoma">H.</tp:taxon-name-part> <tp:taxon-name-part taxon-name-part-type="species" reg="torta">torta</tp:taxon-name-part></tp:taxon-name></italic> the last whorl is detached from the penultimate whorl. There are four weak apertural barriers. The columellar barriers form as a rather strong swelled part of the aperture which forms a prominent basal furrow below it. <italic><tp:taxon-name><tp:taxon-name-part taxon-name-part-type="genus" reg="Hypselostoma">Hypselostoma</tp:taxon-name-part> <tp:taxon-name-part taxon-name-part-type="species" reg="platybasis">platybasis</tp:taxon-name-part></tp:taxon-name></italic> differs from <italic><tp:taxon-name><tp:taxon-name-part taxon-name-part-type="genus" reg="Hypselostoma">H.</tp:taxon-name-part> <tp:taxon-name-part taxon-name-part-type="species" reg="pongrati">pongrati</tp:taxon-name-part></tp:taxon-name></italic> sp. nov. by possesses bluntly keeled penultimate at the center of the periphery and shouldered last whorl. Last whorl very slightly detached from the penultimate whorl and with a sharp shoulder. Apertural barriers few and relatively weak. In <italic><tp:taxon-name><tp:taxon-name-part taxon-name-part-type="genus" reg="Hypselostoma">H.</tp:taxon-name-part> <tp:taxon-name-part taxon-name-part-type="species" reg="pongrati">pongrati</tp:taxon-name-part></tp:taxon-name></italic> sp. nov. there is no penial retractor muscle, and the free oviduct is longer than the anterior portion of the gametolytic sac. Conversely, in <italic><tp:taxon-name><tp:taxon-name-part taxon-name-part-type="genus" reg="Hypselostoma">H.</tp:taxon-name-part> <tp:taxon-name-part taxon-name-part-type="species" reg="sichomphuense">sichomphuense</tp:taxon-name-part></tp:taxon-name></italic> sp. nov. there is a penial retractor muscle, and the free oviduct is shorter than the anterior portion of the gametolytic sac.</p></tp:treatment-sec><tp:treatment-sec><!--Section generated to contain objects referenced in tp:taxon-treatment.--><fig id="F2" position="float" orientation="portrait"><object-id xmlns:xlink="http://www.w3.org/1999/xlink" content-type="doi" xlink:type="simple">10.3897/zookeys.1265.160661.figure2</object-id><object-id xmlns:xlink="http://www.w3.org/1999/xlink" content-type="arpha" xlink:type="simple">287572FD-F4A9-56CB-BDD3-4F7681AB5EAC</object-id><label>Figure 2.</label><caption><p>Living <italic><tp:taxon-name><tp:taxon-name-part taxon-name-part-type="genus" reg="Hypselostoma">Hypselostoma</tp:taxon-name-part></tp:taxon-name></italic> spp. <bold>A, B.</bold><italic><tp:taxon-name><tp:taxon-name-part taxon-name-part-type="genus" reg="Hypselostoma">Hypselostoma</tp:taxon-name-part> <tp:taxon-name-part taxon-name-part-type="species" reg="pongrati">pongrati</tp:taxon-name-part></tp:taxon-name></italic> sp. nov. paratype NHLRU015; <bold>C, D</bold>. <italic><tp:taxon-name><tp:taxon-name-part taxon-name-part-type="genus" reg="Hypselostoma">Hypselostoma</tp:taxon-name-part> <tp:taxon-name-part taxon-name-part-type="species" reg="sichomphuense">sichomphuense</tp:taxon-name-part></tp:taxon-name></italic> sp. nov. paratype NHLRU033.</p></caption><graphic xmlns:xlink="http://www.w3.org/1999/xlink" xlink:href="zookeys-1265-049_article-160661__-g002.jpg" position="float" orientation="portrait" xlink:type="simple" id="oo_1498969.jpg"><uri content-type="original_file" xlink:type="simple">https://binary.pensoft.net/fig/1498969</uri></graphic></fig><fig id="F5" position="float" orientation="portrait"><object-id xmlns:xlink="http://www.w3.org/1999/xlink" content-type="doi" xlink:type="simple">10.3897/zookeys.1265.160661.figure5</object-id><object-id xmlns:xlink="http://www.w3.org/1999/xlink" content-type="arpha" xlink:type="simple">6D103C98-ED35-5DE8-8124-A993797F8C89</object-id><label>Figure 5.</label><caption><p>
                  Radula morphology of <italic><tp:taxon-name><tp:taxon-name-part taxon-name-part-type="genus" reg="Hypselostoma">Hypselostoma</tp:taxon-name-part></tp:taxon-name></italic> spp. <bold>A–E.</bold><italic><tp:taxon-name><tp:taxon-name-part taxon-name-part-type="genus" reg="Hypselostoma">Hypselostoma</tp:taxon-name-part> <tp:taxon-name-part taxon-name-part-type="species" reg="pongrati">pongrati</tp:taxon-name-part></tp:taxon-name></italic> sp. nov. paratype NHLRU015; <bold>F–L.</bold><italic><tp:taxon-name><tp:taxon-name-part taxon-name-part-type="genus" reg="Hypselostoma">Hypselostoma</tp:taxon-name-part> <tp:taxon-name-part taxon-name-part-type="species" reg="sichomphuense">sichomphuense</tp:taxon-name-part></tp:taxon-name></italic> sp. nov. paratype NHLRU034. Abbreviations: C = central tooth; L = lateral teeth; M = marginal teeth.</p></caption><graphic xmlns:xlink="http://www.w3.org/1999/xlink" xlink:href="zookeys-1265-049_article-160661__-g005.jpg" position="float" orientation="portrait" xlink:type="simple" id="oo_1498972.jpg"><uri content-type="original_file" xlink:type="simple">https://binary.pensoft.net/fig/1498972</uri></graphic></fig><fig id="F6" position="float" orientation="portrait"><object-id xmlns:xlink="http://www.w3.org/1999/xlink" content-type="doi" xlink:type="simple">10.3897/zookeys.1265.160661.figure6</object-id><object-id xmlns:xlink="http://www.w3.org/1999/xlink" content-type="arpha" xlink:type="simple">CA9586DF-7A74-5E6C-8FEF-82A4FDC5C70C</object-id><label>Figure 6.</label><caption><p>Genital system of <italic><tp:taxon-name><tp:taxon-name-part taxon-name-part-type="genus" reg="Hypselostoma">Hypselostoma</tp:taxon-name-part></tp:taxon-name></italic> spp. <bold>A, B.</bold><italic><tp:taxon-name><tp:taxon-name-part taxon-name-part-type="genus" reg="Hypselostoma">Hypselostoma</tp:taxon-name-part> <tp:taxon-name-part taxon-name-part-type="species" reg="pongrati">pongrati</tp:taxon-name-part></tp:taxon-name></italic> sp. nov., paratype (NHLRU015); <bold>A.</bold> Genital system; <bold>B.</bold> Schematic drawing of the genital system; <bold>C, D.</bold><italic><tp:taxon-name><tp:taxon-name-part taxon-name-part-type="genus" reg="Hypselostoma">Hypselostoma</tp:taxon-name-part> <tp:taxon-name-part taxon-name-part-type="species" reg="sichomphuense">sichomphuense</tp:taxon-name-part></tp:taxon-name></italic> sp. nov., paratype (NHLRU034); <bold>C.</bold> Genital system; <bold>D.</bold> Schematic drawing of the genital system. Abbreviations: ag = albumen gland; at = atrium; e = epiphallus; ec = epiphallic caecum; fo = free oviduct; hd = hermaphroditic duct; p = penis; pr = penial retractor muscle; pro = prostate; gs = gametolytic sac; ut = uterus; v = vagina; vd = vas deferens.</p></caption><graphic xmlns:xlink="http://www.w3.org/1999/xlink" xlink:href="zookeys-1265-049_article-160661__-g006.jpg" position="float" orientation="portrait" xlink:type="simple" id="oo_1498973.jpg"><uri content-type="original_file" xlink:type="simple">https://binary.pensoft.net/fig/1498973</uri></graphic></fig><fig id="F7" position="float" orientation="portrait"><object-id xmlns:xlink="http://www.w3.org/1999/xlink" content-type="doi" xlink:type="simple">10.3897/zookeys.1265.160661.figure7</object-id><object-id xmlns:xlink="http://www.w3.org/1999/xlink" content-type="arpha" xlink:type="simple">BEE5D85C-D444-501A-8408-722C1539D85F</object-id><label>Figure 7.</label><caption><p>Shell dimension of <italic><tp:taxon-name><tp:taxon-name-part taxon-name-part-type="genus" reg="Hypselostoma">Hypselostoma</tp:taxon-name-part> <tp:taxon-name-part taxon-name-part-type="species" reg="pongrati">pongrati</tp:taxon-name-part></tp:taxon-name></italic> sp. nov. and <italic><tp:taxon-name><tp:taxon-name-part taxon-name-part-type="genus" reg="Hypselostoma">Hypselostoma</tp:taxon-name-part> <tp:taxon-name-part taxon-name-part-type="species" reg="sichomphuense">sichomphuense</tp:taxon-name-part></tp:taxon-name></italic> sp. nov.</p></caption><graphic xmlns:xlink="http://www.w3.org/1999/xlink" xlink:href="zookeys-1265-049_article-160661__-g007.jpg" position="float" orientation="portrait" xlink:type="simple" id="oo_1498974.jpg"><uri content-type="original_file" xlink:type="simple">https://binary.pensoft.net/fig/1498974</uri></graphic></fig></tp:treatment-sec><ref-list><ref id="B37"><mixed-citation xmlns:xlink="http://www.w3.org/1999/xlink" xlink:type="simple"><person-group><name name-style="western"><surname>Tanmuangpak</surname><given-names>K</given-names></name><name name-style="western"><surname>Dumrongrojwattana</surname><given-names>P</given-names></name></person-group> (<year>2022</year>) <article-title><italic><tp:taxon-name><tp:taxon-name-part taxon-name-part-type="genus">Gyliotrachela</tp:taxon-name-part> <tp:taxon-name-part taxon-name-part-type="species">cultura</tp:taxon-name-part></tp:taxon-name></italic>, a new species of terrestrial microsnail (<tp:taxon-name><tp:taxon-name-part taxon-name-part-type="class">Gastropoda</tp:taxon-name-part></tp:taxon-name>: <tp:taxon-name><tp:taxon-name-part taxon-name-part-type="suborder">Eupulmonata</tp:taxon-name-part></tp:taxon-name>: <tp:taxon-name><tp:taxon-name-part taxon-name-part-type="family">Vertiginidae</tp:taxon-name-part></tp:taxon-name>) from Thailand.</article-title><source>The Raffles Bulletin of Zoology</source><volume>70</volume>: <fpage>407</fpage>–<lpage>416</lpage>.</mixed-citation></ref><ref id="B7"><mixed-citation xmlns:xlink="http://www.w3.org/1999/xlink" xlink:type="simple"><person-group><name name-style="western"><surname>Dumrongrojwattana</surname><given-names>P</given-names></name><name name-style="western"><surname>Tanmuangpak</surname><given-names>K</given-names></name></person-group> (<year>2020</year>) <article-title>The terrestrial microsnail genus <italic><tp:taxon-name><tp:taxon-name-part taxon-name-part-type="genus">Aulacospira</tp:taxon-name-part></tp:taxon-name></italic> Möllendorff, 1890 (<tp:taxon-name><tp:taxon-name-part taxon-name-part-type="suborder">Eupulmonata</tp:taxon-name-part></tp:taxon-name>, <tp:taxon-name><tp:taxon-name-part taxon-name-part-type="order">Stylommatophora</tp:taxon-name-part></tp:taxon-name>, <tp:taxon-name><tp:taxon-name-part taxon-name-part-type="family">Hypselostomatidae</tp:taxon-name-part></tp:taxon-name>) in Thailand with key to Thai species.</article-title><source>ZooKeys</source><volume>980</volume>: <fpage>23</fpage>–<lpage>42</lpage>. <ext-link xlink:href="10.3897/zookeys.980.54100" ext-link-type="doi" xlink:type="simple">https://doi.org/10.3897/zookeys.980.54100</ext-link></mixed-citation></ref><ref id="B8"><mixed-citation xmlns:xlink="http://www.w3.org/1999/xlink" xlink:type="simple"><person-group><name name-style="western"><surname>Gojšina</surname><given-names>V</given-names></name><name name-style="western"><surname>Hunyadi</surname><given-names>A</given-names></name><name name-style="western"><surname>Sutcharit</surname><given-names>C</given-names></name><name name-style="western"><surname>Tongkerd</surname><given-names>P</given-names></name><name name-style="western"><surname>Auffenberg</surname><given-names>K</given-names></name><name name-style="western"><surname>Grego</surname><given-names>J</given-names></name><name name-style="western"><surname>Vermeulen</surname><given-names>JJ</given-names></name><name name-style="western"><surname>Reischütz</surname><given-names>A</given-names></name><name name-style="western"><surname>Páll-Gergely</surname><given-names>B</given-names></name></person-group> (<year>2025</year>) <article-title>A new start? Revision of the genera <italic><tp:taxon-name><tp:taxon-name-part taxon-name-part-type="genus">Anauchen</tp:taxon-name-part></tp:taxon-name></italic>, <italic><tp:taxon-name><tp:taxon-name-part taxon-name-part-type="genus">Bensonella</tp:taxon-name-part></tp:taxon-name></italic>, <italic><tp:taxon-name><tp:taxon-name-part taxon-name-part-type="genus">Gyliotrachela</tp:taxon-name-part></tp:taxon-name></italic> and <italic><tp:taxon-name><tp:taxon-name-part taxon-name-part-type="genus">Hypselostoma</tp:taxon-name-part></tp:taxon-name></italic> (<tp:taxon-name><tp:taxon-name-part taxon-name-part-type="class">Gastropoda</tp:taxon-name-part></tp:taxon-name>, <tp:taxon-name><tp:taxon-name-part taxon-name-part-type="suborder">Eupulmonata</tp:taxon-name-part></tp:taxon-name>, <tp:taxon-name><tp:taxon-name-part taxon-name-part-type="family">Hypselostomatidae</tp:taxon-name-part></tp:taxon-name>) of Southeast Asia with description of 46 new species.</article-title><source>ZooKeys</source><volume>1235</volume>: <fpage>1</fpage>–<lpage>338</lpage>. <ext-link xlink:href="10.3897/zookeys.1235.145281" ext-link-type="doi" xlink:type="simple">https://doi.org/10.3897/zookeys.1235.145281</ext-link></mixed-citation></ref></ref-list></tp:taxon-treatment>
