# Supplementary material for: ﻿Two new species of terrestrial microsnails of the genus Hypselostoma W.H. Benson, 1856 (Gastropoda, Eupulmonata, Hypselostomatidae) from northeastern Thailand
Source: Zookeys. 2025 Dec 23;1265:49–67. doi: 10.3897/zookeys.1265.160661 (PMC12754597; doi:10.3897/zookeys.1265.160661)
Supplement: XML Treatment for Hypselostoma sichomphuense [file zookeys.1265.160661-treatment3.xml]

<!DOCTYPE tp:taxon-treatment
  PUBLIC "-//TaxonX//DTD Taxonomic Treatment Publishing DTD v0 20100105//EN" "tax-treatment-NSO.dtd">
<tp:taxon-treatment xmlns:tp="http://www.plazi.org/taxpub"><tp:treatment-meta><kwd-group><label>Taxon classification</label><kwd>
                <named-content content-type="kingdom">Animalia</named-content>
              </kwd><kwd>
                <named-content content-type="suborder">Eupulmonata</named-content>
              </kwd><kwd>
                <named-content content-type="family">Hypselostomatidae</named-content>
              </kwd></kwd-group><mixed-citation publication-type="journal"><person-group><name><surname>Tanmuangpak</surname><given-names>Kitti</given-names></name><name><surname>Nahok</surname><given-names>Benchawan</given-names></name><name><surname>Chanlabut</surname><given-names>Utain</given-names></name><name><surname>Tumpeesuwan</surname><given-names>Chanidaporn</given-names></name><name><surname>Tumpeesuwan</surname><given-names>Sakboworn</given-names></name></person-group><article-title>﻿Two new species of terrestrial microsnails of the genus <italic><tp:taxon-name><tp:taxon-name-part taxon-name-part-type="genus" reg="Hypselostoma">Hypselostoma</tp:taxon-name-part></tp:taxon-name></italic> W.H. Benson, 1856 (<tp:taxon-name><tp:taxon-name-part taxon-name-part-type="class">Gastropoda</tp:taxon-name-part></tp:taxon-name>, <tp:taxon-name><tp:taxon-name-part taxon-name-part-type="suborder">Eupulmonata</tp:taxon-name-part></tp:taxon-name>, <tp:taxon-name><tp:taxon-name-part taxon-name-part-type="family">Hypselostomatidae</tp:taxon-name-part></tp:taxon-name>) from northeastern Thailand</article-title><source>Zookeys</source><day>23</day><month>12</month><year>2025</year><volume>1265</volume><fpage>49</fpage><lpage>67</lpage><pub-id pub-id-type="doi">10.3897/zookeys.1265.160661</pub-id></mixed-citation></tp:treatment-meta><tp:nomenclature><label>﻿</label><tp:taxon-name><object-id xmlns:xlink="http://www.w3.org/1999/xlink" content-type="arpha" xlink:type="simple">2F106A50-5E7D-525E-8B8B-6631EFACD4B5</object-id>
              <tp:taxon-name-part taxon-name-part-type="genus" reg="Hypselostoma">Hypselostoma</tp:taxon-name-part>
              <tp:taxon-name-part taxon-name-part-type="species" reg="sichomphuense">sichomphuense</tp:taxon-name-part>
              <object-id xmlns:xlink="http://www.w3.org/1999/xlink" content-type="zoobank" xlink:type="simple">https://zoobank.org/EAE8D792-E347-4F2C-9BDB-2291A398D89C</object-id>
            </tp:taxon-name><tp:taxon-authority>Tanmuangpak &amp; S. Tumpeesuwan</tp:taxon-authority><tp:taxon-status xmlns:xlink="http://www.w3.org/1999/xlink" xlink:type="simple">sp. nov.</tp:taxon-status><xref ref-type="fig" rid="F2">Figs 2C, D</xref><xref ref-type="fig" rid="F4">, 4A–I</xref><xref ref-type="fig" rid="F5">, 5F–L</xref><xref ref-type="fig" rid="F6">, 6C, D</xref><xref ref-type="table" rid="T2">; Table 2</xref></tp:nomenclature><tp:treatment-sec sec-type="material" id="SECID0EHDAI"><title>Material examined.</title><p><bold><italic>Holotype</italic></bold>: Thailand • 1 empty shell Khon Kaen Province, Si Chomphu District, limestone wall in mixed-deciduous forest, Phu Pha Kham (<named-content xmlns:xlink="http://www.w3.org/1999/xlink" content-type="dwc:verbatimCoordinates" xlink:type="simple"><named-content content-type="geo-json" specific-use="{&#34;type&#34;:&#34;Point&#34;,&#34;coordinates&#34;:[102.066389,16.839445]}" id="NCID0EVDAI" xlink:type="simple">16°50'22.001"N, 102°03'59.001"E</named-content></named-content>), 21.xi.2021, leg. Tanmuangpak, K. (NHLRU032) (Fig. <xref ref-type="fig" rid="F3">3G–K</xref>). <bold><italic>Paratypes</italic></bold>: Thailand • 12 specimens preserved in 70% ethanol (NHLRU033–044) (Fig. <xref ref-type="fig" rid="F2">2C, D</xref>); • two shells (NHLRU045–046); • four specimens preserved in 70% ethanol (<abbrev xmlns:xlink="http://www.w3.org/1999/xlink" xlink:title="Natural History Museum, Mahasarakham University" id="ABBRID0EFEAI" xlink:type="simple">NHMSU</abbrev>–00064-B); • one shell (<abbrev xmlns:xlink="http://www.w3.org/1999/xlink" xlink:title="Natural History Museum, Mahasarakham University" id="ABBRID0EJEAI" xlink:type="simple">NHMSU</abbrev>–00064). All paratypes collected from the same location as holotype, leg. Tanmuangpak, K. 11.xii.2021.</p></tp:treatment-sec><tp:treatment-sec sec-type="description" id="SECID0ENEAI"><title>Measurements.</title><p>Holotype: <abbrev xmlns:xlink="http://www.w3.org/1999/xlink" xlink:title="shell height" id="ABBRID0ETEAI" xlink:type="simple">SH</abbrev> = 4.20 mm, <abbrev xmlns:xlink="http://www.w3.org/1999/xlink" xlink:title="shell width" id="ABBRID0EXEAI" xlink:type="simple">SW</abbrev> = 4.02 mm, <abbrev xmlns:xlink="http://www.w3.org/1999/xlink" xlink:title="aperture height" id="ABBRID0E2EAI" xlink:type="simple">AH</abbrev> = 2.14 mm, <abbrev xmlns:xlink="http://www.w3.org/1999/xlink" xlink:title="aperture width" id="ABBRID0E6EAI" xlink:type="simple">AW</abbrev> = 2.24 mm. Paratypes: (19 specimens measured). <abbrev xmlns:xlink="http://www.w3.org/1999/xlink" xlink:title="shell height" id="ABBRID0EDFAI" xlink:type="simple">SH</abbrev> = 3.82–4.29 mm (4.03 ± 0.11 mm), <abbrev xmlns:xlink="http://www.w3.org/1999/xlink" xlink:title="shell width" id="ABBRID0EHFAI" xlink:type="simple">SW</abbrev> = 3.12–4.12 mm (3.88 ± 0.25 mm), <abbrev xmlns:xlink="http://www.w3.org/1999/xlink" xlink:title="aperture height" id="ABBRID0ELFAI" xlink:type="simple">AH</abbrev> = 1.84–2.27 mm (2.02 ± 0.12 mm), <abbrev xmlns:xlink="http://www.w3.org/1999/xlink" xlink:title="aperture width" id="ABBRID0EPFAI" xlink:type="simple">AW</abbrev> = 1.67–2.24 mm (2.01 ± 0.13 mm) (Fig. <xref ref-type="fig" rid="F7">7</xref>).</p></tp:treatment-sec><tp:treatment-sec sec-type="diagnosis" id="SECID0EXFAI"><title>Diagnosis.</title><p>This new species differs from <italic><tp:taxon-name><tp:taxon-name-part taxon-name-part-type="genus" reg="Hypselostoma">Hypselostoma</tp:taxon-name-part> <tp:taxon-name-part taxon-name-part-type="species" reg="phupaman">phupaman</tp:taxon-name-part></tp:taxon-name></italic> by the presence of a non-prominent lower keel on the last whorl and the absence of basal and parietal apertural barriers. Aperture has three smooth tooth-like swellings (Fig. <xref ref-type="fig" rid="F4">4A, G–I</xref>), whereas there are no apertural barriers in <italic><tp:taxon-name><tp:taxon-name-part taxon-name-part-type="genus" reg="Hypselostoma">H.</tp:taxon-name-part> <tp:taxon-name-part taxon-name-part-type="species" reg="pongrati">pongrati</tp:taxon-name-part></tp:taxon-name></italic> sp. nov. (Fig. <xref ref-type="fig" rid="F3">3A, G–I</xref>). Spire shorter than the spire of <italic><tp:taxon-name><tp:taxon-name-part taxon-name-part-type="genus" reg="Hypselostoma">H.</tp:taxon-name-part> <tp:taxon-name-part taxon-name-part-type="species" reg="pongrati">pongrati</tp:taxon-name-part></tp:taxon-name></italic> sp. nov.</p><fig id="F4" position="float" orientation="portrait"><object-id xmlns:xlink="http://www.w3.org/1999/xlink" content-type="doi" xlink:type="simple">10.3897/zookeys.1265.160661.figure4</object-id><object-id xmlns:xlink="http://www.w3.org/1999/xlink" content-type="arpha" xlink:type="simple">141B9FC5-0F2E-5F0C-9901-523275335E7D</object-id><label>Figure 4.</label><caption><p>Shell morphology of <italic><tp:taxon-name><tp:taxon-name-part taxon-name-part-type="genus" reg="Hypselostoma">Hypselostoma</tp:taxon-name-part> <tp:taxon-name-part taxon-name-part-type="species" reg="sichomphuense">sichomphuense</tp:taxon-name-part></tp:taxon-name></italic> sp. nov. holotype NHLRU032. <bold>A, G–I.</bold> Apertural view; <bold>B.</bold> Lateral view; <bold>C, E, F.</bold> Protoconch view; <bold>D.</bold> Umbilical view; <bold>A, G–I.</bold> Apertural view in different angles. Abbreviations for apertural teeth: UPL = upper palatal plica; C = columellar fold; IP = infraparietal plica.</p></caption><graphic xmlns:xlink="http://www.w3.org/1999/xlink" xlink:href="zookeys-1265-049_article-160661__-g004.jpg" position="float" orientation="portrait" xlink:type="simple" id="oo_1498971.jpg"><uri content-type="original_file" xlink:type="simple">https://binary.pensoft.net/fig/1498971</uri></graphic></fig><fig id="F5" position="float" orientation="portrait"><object-id xmlns:xlink="http://www.w3.org/1999/xlink" content-type="doi" xlink:type="simple">10.3897/zookeys.1265.160661.figure5</object-id><object-id xmlns:xlink="http://www.w3.org/1999/xlink" content-type="arpha" xlink:type="simple">6D103C98-ED35-5DE8-8124-A993797F8C89</object-id><label>Figure 5.</label><caption><p>
                  Radula morphology of <italic><tp:taxon-name><tp:taxon-name-part taxon-name-part-type="genus" reg="Hypselostoma">Hypselostoma</tp:taxon-name-part></tp:taxon-name></italic> spp. <bold>A–E.</bold><italic><tp:taxon-name><tp:taxon-name-part taxon-name-part-type="genus" reg="Hypselostoma">Hypselostoma</tp:taxon-name-part> <tp:taxon-name-part taxon-name-part-type="species" reg="pongrati">pongrati</tp:taxon-name-part></tp:taxon-name></italic> sp. nov. paratype NHLRU015; <bold>F–L.</bold><italic><tp:taxon-name><tp:taxon-name-part taxon-name-part-type="genus" reg="Hypselostoma">Hypselostoma</tp:taxon-name-part> <tp:taxon-name-part taxon-name-part-type="species" reg="sichomphuense">sichomphuense</tp:taxon-name-part></tp:taxon-name></italic> sp. nov. paratype NHLRU034. Abbreviations: C = central tooth; L = lateral teeth; M = marginal teeth.</p></caption><graphic xmlns:xlink="http://www.w3.org/1999/xlink" xlink:href="zookeys-1265-049_article-160661__-g005.jpg" position="float" orientation="portrait" xlink:type="simple" id="oo_1498972.jpg"><uri content-type="original_file" xlink:type="simple">https://binary.pensoft.net/fig/1498972</uri></graphic></fig></tp:treatment-sec><tp:treatment-sec sec-type="description" id="SECID0E3JAI"><title>Description.</title><p><bold><italic>Shell</italic></bold> (Fig. <xref ref-type="fig" rid="F4">4A–I</xref>) concave-conical, wide-spired, with 4½ whorls. Large size for the genus, with shell height 3.82–4.29 mm, shell width 3.12–4.12 mm. The suture is deep. Protoconch pitted, without spiral pattern, with one whorl gradually increasing in size to the teleoconch whorls. The teleoconch has 3½ whorls, a very fine spiral surface, with growth lines. The body whorl widest, double keeled (prominent upper and weak lower keel). The peristome is thickened and expanded. Aperture has three smooth, tooth-like swellings, viz. an upper palatal plica, a columellar fold, and a infraparietal plica.</p><p><bold><italic>Genital system</italic></bold> (Fig. <xref ref-type="fig" rid="F6">6C, D</xref>). Atrium is shorter than the vagina. Penis is longer than the epiphallus, its anterior portion is a short and gradually bulged tube, and the distal end of its posterior portion is bulged as well. Epiphallus is connected to the distal end of the penis. Epiphallus shorter than vas deferens, its anterior portion slender and cylindrical, its central portion gradually bulges, and its posterior portion is a slender tube, white and glossy. Epiphallic caecum is a short tube, attached to the anterior portion of epiphallus. The penial retractor muscle is shorter than the epiphallus, attached to the distal end of the penis. Vas deferens long, slender, entering epiphallus apically. The vagina and free oviduct are cylindrical, and the vagina is shorter than the free oviduct. The gametolytic sac is a long tube, its bulging anterior portion is surrounded by a thin sheath and connected to vagina, the distal end is a long slender and curved tube. The uterus is large, with a very thin prostate gland attached to it. The hermaphroditic duct is loosely convoluted. The albumen gland is yellowish and large. Dart apparatus absent.</p><fig id="F6" position="float" orientation="portrait"><object-id xmlns:xlink="http://www.w3.org/1999/xlink" content-type="doi" xlink:type="simple">10.3897/zookeys.1265.160661.figure6</object-id><object-id xmlns:xlink="http://www.w3.org/1999/xlink" content-type="arpha" xlink:type="simple">CA9586DF-7A74-5E6C-8FEF-82A4FDC5C70C</object-id><label>Figure 6.</label><caption><p>Genital system of <italic><tp:taxon-name><tp:taxon-name-part taxon-name-part-type="genus" reg="Hypselostoma">Hypselostoma</tp:taxon-name-part></tp:taxon-name></italic> spp. <bold>A, B.</bold><italic><tp:taxon-name><tp:taxon-name-part taxon-name-part-type="genus" reg="Hypselostoma">Hypselostoma</tp:taxon-name-part> <tp:taxon-name-part taxon-name-part-type="species" reg="pongrati">pongrati</tp:taxon-name-part></tp:taxon-name></italic> sp. nov., paratype (NHLRU015); <bold>A.</bold> Genital system; <bold>B.</bold> Schematic drawing of the genital system; <bold>C, D.</bold><italic><tp:taxon-name><tp:taxon-name-part taxon-name-part-type="genus" reg="Hypselostoma">Hypselostoma</tp:taxon-name-part> <tp:taxon-name-part taxon-name-part-type="species" reg="sichomphuense">sichomphuense</tp:taxon-name-part></tp:taxon-name></italic> sp. nov., paratype (NHLRU034); <bold>C.</bold> Genital system; <bold>D.</bold> Schematic drawing of the genital system. Abbreviations: ag = albumen gland; at = atrium; e = epiphallus; ec = epiphallic caecum; fo = free oviduct; hd = hermaphroditic duct; p = penis; pr = penial retractor muscle; pro = prostate; gs = gametolytic sac; ut = uterus; v = vagina; vd = vas deferens.</p></caption><graphic xmlns:xlink="http://www.w3.org/1999/xlink" xlink:href="zookeys-1265-049_article-160661__-g006.jpg" position="float" orientation="portrait" xlink:type="simple" id="oo_1498973.jpg"><uri content-type="original_file" xlink:type="simple">https://binary.pensoft.net/fig/1498973</uri></graphic></fig><fig id="F7" position="float" orientation="portrait"><object-id xmlns:xlink="http://www.w3.org/1999/xlink" content-type="doi" xlink:type="simple">10.3897/zookeys.1265.160661.figure7</object-id><object-id xmlns:xlink="http://www.w3.org/1999/xlink" content-type="arpha" xlink:type="simple">BEE5D85C-D444-501A-8408-722C1539D85F</object-id><label>Figure 7.</label><caption><p>Shell dimension of <italic><tp:taxon-name><tp:taxon-name-part taxon-name-part-type="genus" reg="Hypselostoma">Hypselostoma</tp:taxon-name-part> <tp:taxon-name-part taxon-name-part-type="species" reg="pongrati">pongrati</tp:taxon-name-part></tp:taxon-name></italic> sp. nov. and <italic><tp:taxon-name><tp:taxon-name-part taxon-name-part-type="genus" reg="Hypselostoma">Hypselostoma</tp:taxon-name-part> <tp:taxon-name-part taxon-name-part-type="species" reg="sichomphuense">sichomphuense</tp:taxon-name-part></tp:taxon-name></italic> sp. nov.</p></caption><graphic xmlns:xlink="http://www.w3.org/1999/xlink" xlink:href="zookeys-1265-049_article-160661__-g007.jpg" position="float" orientation="portrait" xlink:type="simple" id="oo_1498974.jpg"><uri content-type="original_file" xlink:type="simple">https://binary.pensoft.net/fig/1498974</uri></graphic></fig><p><bold><italic>Radula</italic></bold> (<italic>n</italic> = 3) (Fig. <xref ref-type="fig" rid="F5">5F–L</xref>). Radula comprises of 154–165 (159 ± 5.56) rows of teeth, each row with 33–35 teeth. Radula formula: (9–10) +7+1+7+ (9–10). Central tooth small, unicuspid, and triangular. Lateral teeth bicuspid and asymmetrical, consisting of a large endocone and a smaller ectocone. Seven lateral teeth on each side of the central tooth; the first tooth is largest, and the other teeth are sequentially smaller. Marginal teeth are irregular, unequally tricuspid, with an endocone larger than the ectocone and gradually change to polycuspid outwards (Fig. <xref ref-type="fig" rid="F5">5I–L</xref>). There are nine or ten marginal teeth on each outer side of the lateral teeth (Fig. <xref ref-type="fig" rid="F5">5F–L</xref>).</p></tp:treatment-sec><tp:treatment-sec sec-type="etymology" id="SECID0EVOAI"><title>Etymology.</title><p>The specific epithet <italic><tp:taxon-name><tp:taxon-name-part taxon-name-part-type="genus" reg="Hypselostoma"/><tp:taxon-name-part taxon-name-part-type="species" reg="sichomphuense">sichomphuense</tp:taxon-name-part></tp:taxon-name></italic> refers to Si Chomphu District, Khon Kaen Province, northeastern Thailand, where this species was discovered.</p></tp:treatment-sec><tp:treatment-sec sec-type="Animal and ecology" id="SECID0EFPAI"><title>Animal and ecology.</title><p>Living animals have cream-colored bodies, with pale brown head and tentacles and black eyes at the tip of the ocular tentacle. This species was found on the limestone wall covered by mixed-deciduous forest (Fig. <xref ref-type="fig" rid="F2">2C, D</xref>).</p></tp:treatment-sec><tp:treatment-sec sec-type="distribution" id="SECID0EPPAI"><title>Distribution.</title><p>Limestone wall at Phu Kham, Si Chomphu District, Khon Kaen Province.</p></tp:treatment-sec><tp:treatment-sec sec-type="remarks" id="SECID0EUPAI"><title>Remarks.</title><p><italic><tp:taxon-name><tp:taxon-name-part taxon-name-part-type="genus" reg="Hypselostoma">Hypselostoma</tp:taxon-name-part> <tp:taxon-name-part taxon-name-part-type="species" reg="sichomphuense">sichomphuense</tp:taxon-name-part></tp:taxon-name></italic> sp. nov. is quite different in shell shape from all other <italic><tp:taxon-name><tp:taxon-name-part taxon-name-part-type="genus" reg="Hypselostoma">Hypselostoma</tp:taxon-name-part></tp:taxon-name></italic> species in Thailand, except for the geographically close <italic><tp:taxon-name><tp:taxon-name-part taxon-name-part-type="genus" reg="Hypselostoma">H.</tp:taxon-name-part> <tp:taxon-name-part taxon-name-part-type="species" reg="pongrati">pongrati</tp:taxon-name-part></tp:taxon-name></italic> sp. nov. The unique characteristics of <italic><tp:taxon-name><tp:taxon-name-part taxon-name-part-type="genus" reg="Hypselostoma">H.</tp:taxon-name-part> <tp:taxon-name-part taxon-name-part-type="species" reg="sichomphuense">sichomphuense</tp:taxon-name-part></tp:taxon-name></italic> sp. nov. are the three tooth-like swellings in the aperture and the last whorl adnate to the penultimate whorl.</p></tp:treatment-sec><tp:treatment-sec><!--Section generated to contain objects referenced in tp:taxon-treatment.--><fig id="F2" position="float" orientation="portrait"><object-id xmlns:xlink="http://www.w3.org/1999/xlink" content-type="doi" xlink:type="simple">10.3897/zookeys.1265.160661.figure2</object-id><object-id xmlns:xlink="http://www.w3.org/1999/xlink" content-type="arpha" xlink:type="simple">287572FD-F4A9-56CB-BDD3-4F7681AB5EAC</object-id><label>Figure 2.</label><caption><p>Living <italic><tp:taxon-name><tp:taxon-name-part taxon-name-part-type="genus" reg="Hypselostoma">Hypselostoma</tp:taxon-name-part></tp:taxon-name></italic> spp. <bold>A, B.</bold><italic><tp:taxon-name><tp:taxon-name-part taxon-name-part-type="genus" reg="Hypselostoma">Hypselostoma</tp:taxon-name-part> <tp:taxon-name-part taxon-name-part-type="species" reg="pongrati">pongrati</tp:taxon-name-part></tp:taxon-name></italic> sp. nov. paratype NHLRU015; <bold>C, D</bold>. <italic><tp:taxon-name><tp:taxon-name-part taxon-name-part-type="genus" reg="Hypselostoma">Hypselostoma</tp:taxon-name-part> <tp:taxon-name-part taxon-name-part-type="species" reg="sichomphuense">sichomphuense</tp:taxon-name-part></tp:taxon-name></italic> sp. nov. paratype NHLRU033.</p></caption><graphic xmlns:xlink="http://www.w3.org/1999/xlink" xlink:href="zookeys-1265-049_article-160661__-g002.jpg" position="float" orientation="portrait" xlink:type="simple" id="oo_1498969.jpg"><uri content-type="original_file" xlink:type="simple">https://binary.pensoft.net/fig/1498969</uri></graphic></fig><table-wrap id="T2" position="float" orientation="portrait"><label>Table 2.</label><caption><p>Comparison of shell, radula, and genital system of <italic><tp:taxon-name><tp:taxon-name-part taxon-name-part-type="genus" reg="Hypselostoma">Hypselostoma</tp:taxon-name-part> <tp:taxon-name-part taxon-name-part-type="species" reg="pongrati">pongrati</tp:taxon-name-part></tp:taxon-name></italic> sp. nov., <italic><tp:taxon-name><tp:taxon-name-part taxon-name-part-type="genus" reg="Hypselostoma">H.</tp:taxon-name-part> <tp:taxon-name-part taxon-name-part-type="species" reg="sichomphuense">sichomphuense</tp:taxon-name-part></tp:taxon-name></italic> sp. nov., <italic><tp:taxon-name><tp:taxon-name-part taxon-name-part-type="genus" reg="Hypselostoma">H.</tp:taxon-name-part> <tp:taxon-name-part taxon-name-part-type="species" reg="cultura">cultura</tp:taxon-name-part></tp:taxon-name></italic> and <italic><tp:taxon-name><tp:taxon-name-part taxon-name-part-type="genus" reg="Aulacospira">Aulacospira</tp:taxon-name-part> <tp:taxon-name-part taxon-name-part-type="species" reg="vanwalleghemi">vanwalleghemi</tp:taxon-name-part></tp:taxon-name></italic>.</p></caption><table id="TID0EWIBI" rules="all"><tbody><tr><td rowspan="2" colspan="1">Characters</td><td rowspan="1" colspan="4">Species</td></tr><tr><td rowspan="1" colspan="1"><italic><tp:taxon-name><tp:taxon-name-part taxon-name-part-type="genus" reg="Hypselostoma">H.</tp:taxon-name-part> <tp:taxon-name-part taxon-name-part-type="species" reg="pongrati">pongrati</tp:taxon-name-part></tp:taxon-name></italic> sp. nov.</td><td rowspan="1" colspan="1"><italic><tp:taxon-name><tp:taxon-name-part taxon-name-part-type="genus" reg="Hypselostoma">H.</tp:taxon-name-part> <tp:taxon-name-part taxon-name-part-type="species" reg="sichomphuense">sichomphuense</tp:taxon-name-part></tp:taxon-name></italic> sp. nov.</td><td rowspan="1" colspan="1">
                      <italic>
                        <tp:taxon-name><tp:taxon-name-part taxon-name-part-type="genus" reg="Hypselostoma">H.</tp:taxon-name-part> <tp:taxon-name-part taxon-name-part-type="species" reg="cultura">cultura</tp:taxon-name-part></tp:taxon-name>
                      </italic>
                    </td><td rowspan="1" colspan="1">
                      <italic>
                        <tp:taxon-name><tp:taxon-name-part taxon-name-part-type="genus" reg="Aulacospira">A.</tp:taxon-name-part> <tp:taxon-name-part taxon-name-part-type="species" reg="vanwalleghemi">vanwalleghemi</tp:taxon-name-part></tp:taxon-name>
                      </italic>
                    </td></tr><tr><td rowspan="1" colspan="5">Shell:</td></tr><tr><td rowspan="1" colspan="1">Shape</td><td rowspan="1" colspan="1">Conical</td><td rowspan="1" colspan="1">Concave-conical</td><td rowspan="1" colspan="1">Concave-conical</td><td rowspan="1" colspan="1">Conical-ovoid</td></tr><tr><td rowspan="1" colspan="1">Shell height (mm)</td><td rowspan="1" colspan="1">4.48–6.02</td><td rowspan="1" colspan="1">3.82–4.29</td><td rowspan="1" colspan="1">2.11–2.25</td><td rowspan="1" colspan="1">1.87–3.17</td></tr><tr><td rowspan="1" colspan="1">Shell width (mm)</td><td rowspan="1" colspan="1">3.07–4.12</td><td rowspan="1" colspan="1">3.12–4.12</td><td rowspan="1" colspan="1">2.50–2.80</td><td rowspan="1" colspan="1">1.74–3.28</td></tr><tr><td rowspan="1" colspan="1">Appearance of the last whorls</td><td rowspan="1" colspan="1">double keeled</td><td rowspan="1" colspan="1">double keeled</td><td rowspan="1" colspan="1">keeled at the center of the periphery</td><td rowspan="1" colspan="1">keeled above the center of the periphery</td></tr><tr><td rowspan="1" colspan="1">Apertural barrier</td><td rowspan="1" colspan="1">absent</td><td rowspan="1" colspan="1">3</td><td rowspan="1" colspan="1">26</td><td rowspan="1" colspan="1">absent</td></tr><tr><td rowspan="1" colspan="1">
                      Radula Formula</td><td rowspan="1" colspan="1">(7-8):5:1:5:(7-8)</td><td rowspan="1" colspan="1">(9-10):7:1:7:(9-10)</td><td rowspan="1" colspan="1">8:5:1:5:8</td><td rowspan="1" colspan="1">(7-8):4:1:4:(7-8)</td></tr><tr><td rowspan="1" colspan="5">Genital system:</td></tr><tr><td rowspan="1" colspan="1">Penial retractor muscle (pr)</td><td rowspan="1" colspan="1">absent</td><td rowspan="1" colspan="1">short tube</td><td rowspan="1" colspan="1">Bulged and curved</td><td rowspan="1" colspan="1">Short and rounded</td></tr><tr><td rowspan="1" colspan="1">Gametolytic sac</td><td rowspan="1" colspan="1">anterior portion bulge, larger than penis</td><td rowspan="1" colspan="1">anterior portion bulge, equal to penis</td><td rowspan="1" colspan="1">anterior portion bulge smaller than penis</td><td rowspan="1" colspan="1">anterior portion bulge, smaller than penis</td></tr><tr><td rowspan="1" colspan="1"/><td rowspan="1" colspan="1">distal end long cylindrical and curved.</td><td rowspan="1" colspan="1">distal end long cylindrical and curved</td><td rowspan="1" colspan="1">distal end bulged</td><td rowspan="1" colspan="1">posterior portion long slender, curved</td></tr><tr><td rowspan="1" colspan="1">References</td><td rowspan="1" colspan="1">This study</td><td rowspan="1" colspan="1">This study</td><td rowspan="1" colspan="1">
                      <xref ref-type="bibr" rid="B37">Tanmuangpak and Dumrongrojwattana (2022)</xref>
                    </td><td rowspan="1" colspan="1">
                      <xref ref-type="bibr" rid="B7">Dumrongrojwattana and Tanmuangpak (2020)</xref>
                    </td></tr></tbody></table></table-wrap><fig id="F3" position="float" orientation="portrait"><object-id xmlns:xlink="http://www.w3.org/1999/xlink" content-type="doi" xlink:type="simple">10.3897/zookeys.1265.160661.figure3</object-id><object-id xmlns:xlink="http://www.w3.org/1999/xlink" content-type="arpha" xlink:type="simple">B3BFAB1E-6C78-590A-B0E8-3F3DA0BEAFF0</object-id><label>Figure 3.</label><caption><p>Shell morphology of <italic><tp:taxon-name><tp:taxon-name-part taxon-name-part-type="genus" reg="Hypselostoma">Hypselostoma</tp:taxon-name-part> <tp:taxon-name-part taxon-name-part-type="species" reg="pongrati">pongrati</tp:taxon-name-part></tp:taxon-name></italic> sp. nov. holotype NHLRU014. <bold>A.</bold> Apertural view; <bold>B.</bold> Lateral view; <bold>C, E, F.</bold> Protoconch view; <bold>D.</bold> Umbilical view apertural detail; <bold>G–I.</bold> Apertural view in different angles.</p></caption><graphic xmlns:xlink="http://www.w3.org/1999/xlink" xlink:href="zookeys-1265-049_article-160661__-g003.jpg" position="float" orientation="portrait" xlink:type="simple" id="oo_1498970.jpg"><uri content-type="original_file" xlink:type="simple">https://binary.pensoft.net/fig/1498970</uri></graphic></fig></tp:treatment-sec><ref-list><ref id="B37"><mixed-citation xmlns:xlink="http://www.w3.org/1999/xlink" xlink:type="simple"><person-group><name name-style="western"><surname>Tanmuangpak</surname><given-names>K</given-names></name><name name-style="western"><surname>Dumrongrojwattana</surname><given-names>P</given-names></name></person-group> (<year>2022</year>) <article-title><italic><tp:taxon-name><tp:taxon-name-part taxon-name-part-type="genus">Gyliotrachela</tp:taxon-name-part> <tp:taxon-name-part taxon-name-part-type="species">cultura</tp:taxon-name-part></tp:taxon-name></italic>, a new species of terrestrial microsnail (<tp:taxon-name><tp:taxon-name-part taxon-name-part-type="class">Gastropoda</tp:taxon-name-part></tp:taxon-name>: <tp:taxon-name><tp:taxon-name-part taxon-name-part-type="suborder">Eupulmonata</tp:taxon-name-part></tp:taxon-name>: <tp:taxon-name><tp:taxon-name-part taxon-name-part-type="family">Vertiginidae</tp:taxon-name-part></tp:taxon-name>) from Thailand.</article-title><source>The Raffles Bulletin of Zoology</source><volume>70</volume>: <fpage>407</fpage>–<lpage>416</lpage>.</mixed-citation></ref><ref id="B7"><mixed-citation xmlns:xlink="http://www.w3.org/1999/xlink" xlink:type="simple"><person-group><name name-style="western"><surname>Dumrongrojwattana</surname><given-names>P</given-names></name><name name-style="western"><surname>Tanmuangpak</surname><given-names>K</given-names></name></person-group> (<year>2020</year>) <article-title>The terrestrial microsnail genus <italic><tp:taxon-name><tp:taxon-name-part taxon-name-part-type="genus">Aulacospira</tp:taxon-name-part></tp:taxon-name></italic> Möllendorff, 1890 (<tp:taxon-name><tp:taxon-name-part taxon-name-part-type="suborder">Eupulmonata</tp:taxon-name-part></tp:taxon-name>, <tp:taxon-name><tp:taxon-name-part taxon-name-part-type="order">Stylommatophora</tp:taxon-name-part></tp:taxon-name>, <tp:taxon-name><tp:taxon-name-part taxon-name-part-type="family">Hypselostomatidae</tp:taxon-name-part></tp:taxon-name>) in Thailand with key to Thai species.</article-title><source>ZooKeys</source><volume>980</volume>: <fpage>23</fpage>–<lpage>42</lpage>. <ext-link xlink:href="10.3897/zookeys.980.54100" ext-link-type="doi" xlink:type="simple">https://doi.org/10.3897/zookeys.980.54100</ext-link></mixed-citation></ref></ref-list></tp:taxon-treatment>
